# Supplementary material for: Delayed accumulation of intestinal coliform bacteria enhances life span and stress resistance in Caenorhabditis elegans fed respiratory deficient E. coli
Source: BMC Microbiol. 2012 Dec 20;12:300. doi: 10.1186/1471-2180-12-300 (PMC3548685; doi:10.1186/1471-2180-12-300)
Supplement: Additional file 4 — Pairwise comparisons across diet and age. The percent of animals showing the absence (white bar) or presence of GFP-carrying E. coli in either the pharynx only (grey bar), or in both the gut and the pharynx (black bar), was determined at the indicated times in Figure 7B. Asterisks indicate * p-value < 0.05 or ** p-value < 0.01 by pairwise Chi-square tests. Comparisons were performed for each of the ages sampled across the different diets. [file 1471-2180-12-300-S4.xlsx]

## Sheet: Sheet1
Pairwise Comparisons across Diet and Age
Chi-square Tests
* p < 0.05
** p < 0.0001
n.s = Not Significant
Age	Diet vs:	OP50	GD1	AN180	AN120
L4	OP50	---	**	**	**
	GD1	**	---	**	**
	AN180	*	**	---	n.s
	AN120	*	**	n.s	---
Day 2	OP50	---	**	**	**
	GD1	**	---	**	**
	AN180	**	**	---	*
	AN120	**	**	*	---
Day 5	OP50	---	**	*	**
	GD1	**	---	**	**
	AN180	*	**	---	**
	AN120	**	*	**	---
Day 10	OP50	---	**	n.s	*
	GD1	*	---	*	*
	AN180	n.s	**	---	n.s
	AN120	**	**	**	---
Day 14	OP50	---	n.s	n.s	n.s
	GD1	n.s	---	n.s	n.s
	AN180	n.s	n.s	---	n.s
	AN120	n.s	n.s	n.s	---
